# Supplementary material for: Machine Learning-Based Prediction of Tribological Properties of Epoxy Composite Coating
Source: Polymers (Basel). 2025 Jan 22;17(3):282. doi: 10.3390/polym17030282 (PMC11820021; doi:10.3390/polym17030282)
Supplement: Supplementary file 1 [file polymers-17-00282-s001.zip]

Archive with 1 entries (1 files):
- polymers-3395413-supplementary.pdf
